# Supplementary material for: Patterns of Flavivirus Seroprevalence in the Human Population of Northern Laos
Source: Am J Trop Med Hyg. 2015 Nov 4;93(5):1010–3. doi: 10.4269/ajtmh.15-0072 (PMC4703266; doi:10.4269/ajtmh.15-0072)
Supplement: Supplementary file 1 [file SD7.xlsx]

## Sheet: Sheet1
Province	Age (years)	Gender	Ethnicity	DENV1	DENV2	DENV3	DENV4	JEV
Houaphan	11	f	Hmong-Mien	<10	<10	<10	<10	80
Houaphan	8	f	Hmong-Mien	<10	<10	<10	10	20
Houaphan	45	m	Hmong-Mien	40	40	40	40	80
Houaphan	17	f	Hmong-Mien	<10	<10	<10	<10	40
Houaphan	41	m	Hmong-Mien	<10	<10	<10	<10	<10
Houaphan	35	f	Hmong-Mien	40	40	40	40	320
Houaphan	9	f	Hmong-Mien	<10	<10	<10	<10	20
Houaphan	7	m	Hmong-Mien	<10	<10	<10	<10	<10
Houaphan	35	m	Hmong-Mien	<10	<10	<10	<10	40
Houaphan	15	f	Hmong-Mien	<10	<10	<10	10	40
Houaphan	13	f	Hmong-Mien	<10	<10	<10	<10	<10
Houaphan	18	f	Hmong-Mien	<10	<10	<10	<10	10
Houaphan	28	m	Lao-Tai	<10	<10	<10	10	20
Houaphan	26	f	Lao-Tai	10	<10	10	20	160
Houaphan	8	m	Lao-Tai	<10	<10	<10	10	<10
Houaphan	6	f	Lao-Tai	<10	<10	<10	20	<10
Houaphan	35	f	Lao-Tai	<10	<10	<10	<10	20
Houaphan	15	m	Lao-Tai	<10	<10	<10	20	80
Houaphan	66	m	Lao-Tai	40	40	40	160	320
Houaphan	65	f	Lao-Tai	20	20	40	40	80
Houaphan	35	m	Lao-Tai	<10	<10	<10	10	160
Houaphan	23	f	Lao-Tai	<10	<10	<10	<10	<10
Houaphan	17	m	Lao-Tai	<10	<10	<10	<10	<10
Houaphan	61	f	Lao-Tai	<10	<10	<10	10	40
Houaphan	34	m	Lao-Tai	<10	<10	<10	10	40
Houaphan	30	f	Lao-Tai	<10	<10	<10	10	40
Houaphan	12	m	Lao-Tai	<10	<10	<10	<10	<10
Houaphan	10	m	Lao-Tai	<10	<10	10	20	40
Houaphan	6	f	Lao-Tai	<10	<10	<10	10	<10
Houaphan	44	m	Lao-Tai	320	160	320	640	640
Houaphan	37	f	Lao-Tai	<10	<10	<10	<10	10
Houaphan	14	m	Lao-Tai	10	20	20	40	320
Houaphan	62	m	Lao-Tai	<10	10	<10	10	40
Houaphan	61	f	Lao-Tai	<10	<10	<10	10	80
Houaphan	35	f	Lao-Tai	<10	<10	<10	<10	10
Houaphan	16	m	Lao-Tai	<10	<10	<10	20	20
Houaphan	15	f	Lao-Tai	<10	<10	<10	20	80
Houaphan	16	m	Lao-Tai	<10	<10	<10	10	<10
Houaphan	14	m	Lao-Tai	<10	<10	<10	10	20
Houaphan	12	f	Lao-Tai	10	<10	10	20	40
Houaphan	10	f	Lao-Tai	<10	<10	<10	10	20
Houaphan	8	f	Lao-Tai	<10	<10	<10	10	<10
Houaphan	36	m	Lao-Tai	<10	<10	<10	20	40
Houaphan	33	f	Lao-Tai	<10	<10	<10	20	20
Houaphan	16	m	Lao-Tai	<10	<10	<10	10	10
Houaphan	8	f	Lao-Tai	<10	<10	<10	<10	<10
Houaphan	50	f	Lao-Tai	80	160	160	640	640
Houaphan	15	f	Lao-Tai	<10	<10	<10	10	<10
Houaphan	32	f	Lao-Tai	<10	<10	<10	20	40
Houaphan	7	m	Lao-Tai	<10	<10	<10	10	<10
Houaphan	68	m	Lao-Tai	<10	<10	<10	10	20
Houaphan	49	f	Lao-Tai	<10	<10	<10	20	40
Houaphan	16	f	Lao-Tai	<10	<10	<10	<10	<10
Houaphan	14	f	Lao-Tai	<10	<10	<10	20	<10
Houaphan	62	m	Lao-Tai	<10	<10	<10	10	40
Houaphan	42	f	Lao-Tai	20	40	20	80	80
Houaphan	28	m	Lao-Tai	<10	<10	<10	20	<10
Houaphan	26	f	Lao-Tai	10	10	10	40	80
Houaphan	23	m	Lao-Tai	2560	1280	5120	10240	10240
Houaphan	19	m	Lao-Tai	<10	<10	<10	10	<10
Houaphan	18	m	Lao-Tai	<10	<10	<10	10	<10
Houaphan	34	m	Lao-Tai	10	10	<10	20	<10
Houaphan	37	f	Lao-Tai	<10	<10	<10	10	10
Houaphan	17	m	Lao-Tai	20	<10	10	20	80
Houaphan	12	f	Lao-Tai	<10	<10	10	20	80
Houaphan	10	f	Lao-Tai	<10	<10	<10	10	<10
Houaphan	8	f	Lao-Tai	<10	<10	<10	10	<10
Houaphan	21	m	Lao-Tai	<10	<10	<10	20	<10
Houaphan	21	f	Lao-Tai	10	10	10	10	40
Houaphan	58	m	Lao-Tai	10	10	10	20	40
Houaphan	55	f	Lao-Tai	<10	<10	<10	20	80
Houaphan	26	m	Lao-Tai	<10	10	10	40	80
Houaphan	63	f	Lao-Tai	40	20	40	80	160
Houaphan	39	m	Lao-Tai	10	10	10	40	160
Houaphan	36	f	Lao-Tai	<10	<10	<10	10	10
Houaphan	18	m	Lao-Tai	<10	10	10	20	80
Houaphan	10	m	Lao-Tai	<10	<10	<10	10	<10
Houaphan	8	f	Lao-Tai	<10	<10	<10	20	<10
Houaphan	29	m	Lao-Tai	<10	<10	<10	40	40
Houaphan	20	f	Lao-Tai	<10	<10	<10	10	40
Houaphan	46	m	Lao-Tai	<10	<10	<10	10	20
Houaphan	41	f	Lao-Tai	<10	<10	<10	10	20
Houaphan	14	m	Lao-Tai	<10	<10	10	20	80
Houaphan	25	m	Lao-Tai	10	<10	10	40	80
Houaphan	16	f	Lao-Tai	10	10	20	40	160
Houaphan	23	m	Lao-Tai	10	10	20	40	160
Houaphan	23	f	Lao-Tai	10	<10	10	20	320
Houaphan	27	m	Lao-Tai	10	10	20	40	80
Houaphan	28	f	Lao-Tai	20	10	20	40	80
Houaphan	62	m	Lao-Tai	20	20	40	80	320
Houaphan	54	f	Lao-Tai	<10	<10	<10	10	40
Houaphan	18	f	Lao-Tai	<10	<10	<10	20	40
Houaphan	23	m	Lao-Tai	10	10	10	20	80
Houaphan	37	m	Lao-Tai	40	10	<10	10	10
Houaphan	36	f	Lao-Tai	<10	<10	<10	10	40
Houaphan	10	f	Lao-Tai	<10	<10	<10	10	<10
Houaphan	7	f	Lao-Tai	10	<10	<10	20	20
Houaphan	53	m	Lao-Tai	20	20	20	40	80
Houaphan	52	f	Lao-Tai	20	20	20	80	40
Houaphan	21	m	Lao-Tai	10	10	10	40	80
Houaphan	9	f	Lao-Tai	<10	<10	<10	40	<10
Houaphan	13	m	Lao-Tai	20	40	40	160	640
Houaphan	42	m	Lao-Tai	80	40	40	80	80
Houaphan	33	f	Lao-Tai	<10	<10	<10	20	80
Houaphan	21	m	Lao-Tai	<10	<10	<10	10	80
Houaphan	17	m	Lao-Tai	<10	<10	<10	20	80
Houaphan	13	m	Lao-Tai	10	10	10	40	160
Houaphan	11	f	Lao-Tai	<10	<10	<10	10	<10
Houaphan	7	m	Lao-Tai	<10	<10	<10	<10	<10
Houaphan	53	m	Lao-Tai	<10	<10	<10	20	40
Houaphan	45	f	Lao-Tai	<10	<10	<10	40	20
Houaphan	20	m	Lao-Tai	<10	<10	<10	10	20
Houaphan	18	m	Lao-Tai	<10	<10	<10	10	40
Houaphan	9	m	Lao-Tai	<10	<10	<10	40	<10
Houaphan	29	m	Lao-Tai	<10	10	<10	40	40
Houaphan	25	f	Lao-Tai	10	10	10	20	160
Houaphan	26	f	Lao-Tai	<10	<10	<10	20	80
Houaphan	52	m	Lao-Tai	<10	<10	<10	20	20
Houaphan	16	m	Lao-Tai	<10	<10	<10	40	10
Houaphan	14	f	Lao-Tai	10	<10	<10	<10	<10
Houaphan	18	m	Lao-Tai	20	<10	<10	<10	<10
Houaphan	8	f	Lao-Tai	10	<10	<10	20	<10
Houaphan	37	m	Lao-Tai	<10	<10	<10	20	<10
Houaphan	39	f	Lao-Tai	<10	<10	<10	20	80
Houaphan	13	f	Lao-Tai	<10	<10	<10	20	40
Houaphan	11	m	Lao-Tai	<10	<10	10	20	80
Houaphan	75	f	Lao-Tai	10	20	10	40	40
Houaphan	51	m	Lao-Tai	<10	<10	<10	10	40
Houaphan	42	f	Lao-Tai	40	20	40	80	80
Houaphan	60	m	Lao-Tai	<10	<10	<10	20	80
Houaphan	59	f	Lao-Tai	160	80	160	320	640
Houaphan	51	m	Lao-Tai	80	40	80	160	320
Houaphan	24	m	Lao-Tai	10	<10	<10	10	80
Houaphan	13	m	Lao-Tai	<10	<10	<10	<10	<10
Houaphan	26	f	Lao-Tai	<10	<10	10	20	80
Houaphan	55	m	Lao-Tai	10	<10	<10	20	<10
Houaphan	55	f	Lao-Tai	80	40	80	160	160
Houaphan	20	m	Lao-Tai	20	<10	<10	20	640
Houaphan	20	m	Lao-Tai	20	<10	<10	40	<10
Houaphan	20	f	Lao-Tai	<10	<10	<10	10	<10
Houaphan	38	m	Lao-Tai	<10	<10	<10	20	40
Houaphan	27	f	Lao-Tai	20	20	20	80	160
Houaphan	30	m	Lao-Tai	<10	<10	<10	10	<10
Houaphan	30	f	Lao-Tai	<10	<10	<10	20	10
Houaphan	10	f	Lao-Tai	<10	<10	<10	20	40
Houaphan	9	f	Lao-Tai	10	<10	<10	40	40
Houaphan	7	f	Lao-Tai	20	10	20	40	80
Houaphan	70	m	Lao-Tai	<10	<10	<10	10	20
Houaphan	63	f	Lao-Tai	80	40	80	160	320
Houaphan	30	m	Lao-Tai	20	10	10	40	160
Houaphan	23	f	Lao-Tai	<10	<10	<10	20	10
Houaphan	22	m	Lao-Tai	80	80	160	320	640
Houaphan	19	f	Lao-Tai	10	10	20	40	160
Houaphan	24	m	Lao-Tai	<10	<10	<10	20	40
Houaphan	22	f	Lao-Tai	<10	<10	<10	10	20
Houaphan	54	f	Lao-Tai	<10	<10	<10	10	40
Houaphan	14	m	Lao-Tai	<10	<10	<10	20	40
Houaphan	13	m	Lao-Tai	<10	<10	<10	10	80
Houaphan	55	m	Lao-Tai	80	80	160	320	320
Houaphan	37	f	Lao-Tai	<10	10	<10	20	40
Houaphan	35	m	Lao-Tai	<10	<10	10	20	160
Houaphan	24	f	Lao-Tai	<10	<10	<10	20	80
Houaphan	9	m	Lao-Tai	<10	<10	<10	10	<10
Houaphan	7	m	Lao-Tai	<10	<10	<10	20	80
Houaphan	44	m	Lao-Tai	<10	<10	<10	<10	40
Houaphan	44	f	Lao-Tai	<10	<10	<10	<10	40
Houaphan	14	f	Lao-Tai	<10	<10	<10	10	40
Houaphan	47	m	Lao-Tai	<10	<10	<10	<10	20
Houaphan	46	f	Lao-Tai	10	10	10	10	40
Houaphan	24	m	Lao-Tai	<10	<10	<10	<10	40
Houaphan	24	f	Lao-Tai	<10	<10	<10	<10	<10
Houaphan	6	f	Lao-Tai	<10	<10	<10	<10	<10
Houaphan	82	f	Lao-Tai	80	80	40	40	80
Houaphan	32	m	Lao-Tai	80	80	80	80	160
Houaphan	27	f	Lao-Tai	40	20	40	40	80
Houaphan	9	f	Lao-Tai	<10	<10	<10	<10	<10
Houaphan	7	f	Lao-Tai	<10	<10	<10	<10	<10
Houaphan	32	m	Lao-Tai	80	80	80	160	160
Houaphan	8	m	Lao-Tai	<10	<10	<10	<10	<10
Houaphan	7	f	Lao-Tai	<10	<10	<10	<10	<10
Houaphan	60	m	Lao-Tai	<10	<10	<10	<10	40
Houaphan	55	f	Lao-Tai	<10	<10	<10	<10	80
Houaphan	39	m	Lao-Tai	40	10	20	10	20
Houaphan	36	f	Lao-Tai	<10	<10	<10	<10	20
Houaphan	66	m	Lao-Tai	<10	<10	<10	10	40
Houaphan	73	f	Lao-Tai	<10	<10	<10	<10	20
Houaphan	15	f	Lao-Tai	<10	<10	<10	<10	<10
Houaphan	33	m	Lao-Tai	<10	<10	<10	<10	20
Houaphan	35	f	Lao-Tai	<10	<10	<10	<10	20
Houaphan	53	f	Lao-Tai	20	20	20	20	40
Houaphan	78	m	Lao-Tai	40	40	20	40	20
Houaphan	68	f	Lao-Tai	<10	<10	<10	<10	40
Houaphan	37	f	Lao-Tai	<10	<10	<10	<10	10
Houaphan	15	m	Lao-Tai	<10	<10	<10	<10	<10
Houaphan	12	m	Lao-Tai	<10	<10	<10	<10	20
Houaphan	11	m	Lao-Tai	<10	<10	<10	<10	40
Houaphan	57	m	Lao-Tai	40	20	20	40	40
Houaphan	53	f	Lao-Tai	20	20	20	40	40
Houaphan	28	m	Lao-Tai	40	10	10	10	20
Houaphan	28	f	Lao-Tai	80	80	160	160	160
Houaphan	49	m	Lao-Tai	<10	<10	<10	<10	40
Houaphan	27	m	Lao-Tai	160	80	160	320	640
Houaphan	12	f	Lao-Tai	<10	<10	<10	10	40
Houaphan	9	f	Lao-Tai	<10	<10	<10	<10	<10
Houaphan	39	m	Lao-Tai	<10	<10	<10	<10	20
Houaphan	35	f	Lao-Tai	<10	<10	10	10	40
Houaphan	17	m	Lao-Tai	10	10	10	10	40
Houaphan	15	m	Lao-Tai	<10	<10	<10	<10	40
Houaphan	14	m	Lao-Tai	<10	<10	<10	10	40
Houaphan	11	m	Lao-Tai	<10	<10	<10	<10	<10
Houaphan	10	m	Lao-Tai	<10	<10	<10	<10	10
Houaphan	57	f	Lao-Tai	80	80	160	160	160
Houaphan	19	m	Lao-Tai	<10	<10	<10	<10	20
Houaphan	11	m	Lao-Tai	<10	<10	<10	<10	20
Houaphan	35	m	Lao-Tai	10	10	10	20	40
Houaphan	33	f	Lao-Tai	40	10	10	10	20
Houaphan	14	f	Lao-Tai	10	10	10	10	40
Houaphan	12	m	Lao-Tai	10	<10	10	10	20
Houaphan	9	m	Lao-Tai	<10	<10	<10	<10	<10
Houaphan	36	m	Lao-Tai	<10	<10	<10	<10	40
Houaphan	33	f	Lao-Tai	10	10	<10	20	40
Houaphan	83	f	Lao-Tai	40	20	40	40	80
Houaphan	15	f	Lao-Tai	<10	<10	<10	<10	<10
Houaphan	15	m	Lao-Tai	<10	<10	<10	<10	10
Houaphan	11	m	Lao-Tai	<10	<10	<10	<10	20
Houaphan	45	m	Lao-Tai	20	10	10	10	40
Houaphan	37	f	Lao-Tai	<10	<10	<10	<10	160
Houaphan	11	m	Lao-Tai	20	10	10	10	40
Houaphan	57	m	Lao-Tai	<10	<10	<10	<10	20
Houaphan	48	f	Lao-Tai	10	10	10	20	160
Houaphan	25	m	Lao-Tai	160	80	160	160	160
Houaphan	22	f	Lao-Tai	<10	<10	<10	40	<10
Houaphan	88	m	Lao-Tai	<10	10	<10	<10	20
Houaphan	86	f	Lao-Tai	40	20	20	20	40
Houaphan	11	m	Lao-Tai	<10	<10	<10	<10	40
Houaphan	48	m	Lao-Tai	<10	<10	<10	<10	20
Houaphan	46	f	Lao-Tai	20	10	<10	10	40
Houaphan	14	f	Lao-Tai	20	20	10	20	80
Houaphan	12	f	Lao-Tai	<10	<10	<10	<10	10
Houaphan	9	m	Lao-Tai	<10	<10	<10	<10	<10
Houaphan	49	m	Lao-Tai	80	40	80	160	160
Houaphan	49	f	Lao-Tai	<10	<10	<10	<10	20
Houaphan	18	m	Lao-Tai	10	<10	<10	<10	40
Houaphan	17	f	Lao-Tai	20	10	20	20	80
Houaphan	13	f	Lao-Tai	20	10	10	10	160
Houaphan	11	m	Lao-Tai	<10	<10	<10	<10	40
Houaphan	78	m	Lao-Tai	40	40	40	40	80
Houaphan	33	f	Lao-Tai	10	10	<10	10	80
Houaphan	15	m	Lao-Tai	10	10	10	20	40
Houaphan	12	f	Lao-Tai	10	10	10	10	80
Houaphan	10	f	Lao-Tai	10	10	10	20	80
Houaphan	33	m	Lao-Tai	<10	<10	<10	<10	80
Houaphan	32	f	Lao-Tai	<10	<10	<10	<10	20
Houaphan	63	f	Lao-Tai	40	10	40	20	40
Houaphan	11	m	Lao-Tai	10	10	20	20	40
Houaphan	8	f	Lao-Tai	20	10	10	20	40
Houaphan	6	f	Lao-Tai	<10	<10	<10	<10	<10
Houaphan	56	m	Lao-Tai	20	<10	<10	<10	80
Houaphan	23	m	Lao-Tai	<10	<10	<10	10	20
Houaphan	17	m	Lao-Tai	<10	<10	<10	<10	40
Houaphan	14	f	Lao-Tai	10	10	<10	<10	40
Houaphan	12	f	Lao-Tai	20	10	10	20	40
Luangprabang	21	f	Hmong-Mien	10	10	10	20	160
Luangprabang	38	f	Hmong-Mien	<10	<10	<10	<10	40
Luangprabang	18	m	Hmong-Mien	10	10	10	10	40
Luangprabang	17	m	Hmong-Mien	10	10	10	10	40
Luangprabang	16	f	Hmong-Mien	20	10	10	10	80
Luangprabang	15	m	Hmong-Mien	<10	<10	<10	<10	20
Luangprabang	13	f	Hmong-Mien	<10	<10	<10	<10	20
Luangprabang	9	m	Hmong-Mien	<10	<10	<10	<10	20
Luangprabang	7	m	Hmong-Mien	<10	<10	<10	<10	20
Luangprabang	35	m	Hmong-Mien	20	40	40	40	40
Luangprabang	27	f	Hmong-Mien	<10	<10	<10	<10	20
Luangprabang	70	f	Hmong-Mien	40	80	40	40	80
Luangprabang	10	f	Hmong-Mien	<10	<10	<10	<10	20
Luangprabang	8	m	Hmong-Mien	<10	<10	<10	<10	40
Luangprabang	6	m	Hmong-Mien	<10	<10	<10	<10	20
Luangprabang	48	m	Hmong-Mien	<10	<10	<10	<10	40
Luangprabang	45	f	Hmong-Mien	<10	<10	<10	<10	20
Luangprabang	20	m	Hmong-Mien	80	40	40	20	20
Luangprabang	17	m	Hmong-Mien	<10	<10	<10	<10	10
Luangprabang	15	f	Hmong-Mien	640	640	640	640	640
Luangprabang	13	f	Hmong-Mien	<10	<10	<10	<10	<10
Luangprabang	10	f	Hmong-Mien	<10	<10	<10	<10	20
Luangprabang	8	m	Hmong-Mien	<10	<10	<10	<10	<10
Luangprabang	71	m	Lao-Tai	80	80	160	160	320
Luangprabang	65	f	Lao-Tai	80	40	160	160	320
Luangprabang	35	m	Lao-Tai	160	80	160	160	640
Luangprabang	9	f	Lao-Tai	40	20	20	20	10
Luangprabang	28	f	Lao-Tai	80	40	160	160	320
Luangprabang	15	f	Lao-Tai	320	160	320	160	320
Luangprabang	9	f	Lao-Tai	320	320	640	640	640
Luangprabang	11	f	Lao-Tai	160	80	160	160	320
Luangprabang	19	m	Lao-Tai	<10	<10	<10	<10	20
Luangprabang	17	f	Lao-Tai	<10	<10	<10	<10	10
Luangprabang	16	m	Lao-Tai	<10	<10	<10	<10	20
Luangprabang	10	m	Lao-Tai	<10	<10	<10	<10	40
Luangprabang	91	m	Lao-Tai	80	40	80	40	80
Luangprabang	85	f	Lao-Tai	160	80	160	160	160
Luangprabang	32	m	Lao-Tai	160	160	160	160	320
Luangprabang	30	f	Lao-Tai	160	80	160	160	320
Luangprabang	8	f	Lao-Tai	10	10	<10	10	<10
Luangprabang	49	m	Lao-Tai	80	80	160	160	320
Luangprabang	38	f	Lao-Tai	160	320	320	320	160
Luangprabang	18	f	Lao-Tai	640	640	1280	1280	1280
Luangprabang	16	f	Lao-Tai	160	80	640	320	320
Luangprabang	11	f	Lao-Tai	320	320	320	320	320
Luangprabang	43	m	Lao-Tai	40	40	80	80	80
Luangprabang	32	f	Lao-Tai	10	20	10	20	20
Luangprabang	45	f	Lao-Tai	80	80	160	160	160
Luangprabang	28	m	Lao-Tai	<10	<10	<10	<10	10
Luangprabang	20	m	Lao-Tai	<10	<10	<10	<10	<10
Luangprabang	18	f	Lao-Tai	20	20	20	40	80
Luangprabang	15	m	Lao-Tai	<10	<10	<10	<10	40
Luangprabang	19	f	Lao-Tai	<10	<10	<10	<10	10
Luangprabang	63	m	Lao-Tai	10	20	20	20	40
Luangprabang	32	m	Lao-Tai	10	20	20	20	80
Luangprabang	25	f	Lao-Tai	<10	<10	<10	<10	10
Luangprabang	70	m	Lao-Tai	40	20	40	40	40
Luangprabang	60	f	Lao-Tai	40	160	80	80	80
Luangprabang	60	m	Lao-Tai	80	160	160	160	160
Luangprabang	50	f	Lao-Tai	20	40	40	40	40
Luangprabang	18	m	Lao-Tai	<10	<10	<10	<10	<10
Luangprabang	15	m	Lao-Tai	<10	<10	<10	<10	<10
Luangprabang	12	m	Lao-Tai	<10	<10	<10	<10	<10
Luangprabang	14	m	Lao-Tai	<10	<10	<10	<10	40
Luangprabang	40	m	Lao-Tai	80	160	160	160	640
Luangprabang	38	f	Lao-Tai	640	1280	640	640	640
Luangprabang	17	m	Lao-Tai	<10	<10	<10	<10	10
Luangprabang	14	f	Lao-Tai	<10	<10	<10	<10	<10
Luangprabang	11	f	Lao-Tai	<10	<10	<10	<10	20
Luangprabang	48	m	Lao-Tai	20	40	20	40	80
Luangprabang	42	f	Lao-Tai	<10	<10	<10	<10	40
Luangprabang	18	m	Lao-Tai	<10	<10	<10	<10	10
Luangprabang	12	m	Lao-Tai	<10	<10	<10	10	40
Luangprabang	51	m	Lao-Tai	20	40	40	80	160
Luangprabang	46	f	Lao-Tai	<10	20	<10	10	10
Luangprabang	16	m	Lao-Tai	<10	<10	<10	<10	20
Luangprabang	13	f	Lao-Tai	<10	<10	<10	<10	<10
Luangprabang	56	m	Lao-Tai	80	160	80	160	160
Luangprabang	49	f	Lao-Tai	80	80	80	80	160
Luangprabang	20	m	Lao-Tai	80	80	40	40	80
Luangprabang	16	m	Lao-Tai	<10	10	10	10	40
Luangprabang	18	f	Lao-Tai	<10	<10	<10	<10	20
Luangprabang	42	m	Mon-Khmer	640	320	640	160	320
Luangprabang	45	f	Mon-Khmer	320	320	320	160	320
Luangprabang	22	f	Mon-Khmer	80	80	80	80	80
Luangprabang	42	m	Mon-Khmer	160	160	160	80	40
Luangprabang	41	f	Mon-Khmer	10	<10	<10	<10	10
Luangprabang	18	f	Mon-Khmer	2560	2560	5120	5120	5120
Luangprabang	33	m	Mon-Khmer	80	20	40	80	80
Luangprabang	25	f	Mon-Khmer	160	80	160	160	320
Luangprabang	18	f	Mon-Khmer	40	40	40	40	80
Luangprabang	40	m	Mon-Khmer	160	80	160	160	160
Luangprabang	40	f	Mon-Khmer	<10	<10	<10	<10	<10
Luangprabang	9	f	Mon-Khmer	160	80	320	160	320
Luangprabang	66	f	Mon-Khmer	<10	<10	<10	<10	40
Luangprabang	65	m	Mon-Khmer	20	20	40	40	80
Luangprabang	45	f	Mon-Khmer	80	40	80	40	160
Luangprabang	25	f	Mon-Khmer	<10	<10	<10	<10	10
Luangprabang	19	m	Mon-Khmer	<10	<10	<10	<10	40
Luangprabang	68	m	Mon-Khmer	80	40	80	160	160
Luangprabang	20	m	Mon-Khmer	<10	<10	<10	<10	20
Luangprabang	19	f	Mon-Khmer	<10	<10	<10	20	40
Luangprabang	70	f	Mon-Khmer	10	<10	<10	10	20
Luangprabang	48	m	Mon-Khmer	80	20	20	20	40
Luangprabang	43	f	Mon-Khmer	20	<10	10	10	10
Luangprabang	20	m	Mon-Khmer	<10	<10	<10	<10	20
Luangprabang	22	f	Mon-Khmer	10	10	10	20	80
Luangprabang	12	m	Mon-Khmer	<10	<10	<10	<10	<10
Luangprabang	9	f	Mon-Khmer	<10	<10	<10	<10	<10
Luangprabang	49	m	Mon-Khmer	40	20	40	20	20
Luangprabang	43	f	Mon-Khmer	80	160	160	320	160
Luangprabang	14	m	Mon-Khmer	<10	<10	<10	<10	<10
Luangprabang	8	f	Mon-Khmer	<10	<10	<10	<10	<10
Luangprabang	55	m	Mon-Khmer	40	20	40	40	40
Luangprabang	47	f	Mon-Khmer	320	80	320	160	160
Luangprabang	26	m	Mon-Khmer	20	40	40	40	80
Luangprabang	39	m	Mon-Khmer	160	160	160	160	320
Luangprabang	39	f	Mon-Khmer	40	<10	10	10	<10
Luangprabang	19	f	Mon-Khmer	<10	<10	<10	<10	<10
Luangprabang	11	m	Mon-Khmer	<10	<10	<10	<10	<10
Luangprabang	59	m	Mon-Khmer	80	40	80	80	80
Luangprabang	48	f	Mon-Khmer	40	40	80	80	40
Luangprabang	11	f	Mon-Khmer	<10	<10	<10	<10	<10
Luangprabang	9	m	Mon-Khmer	<10	<10	<10	<10	<10
Luangprabang	8	m	Mon-Khmer	<10	<10	<10	<10	<10
Luangprabang	35	m	Mon-Khmer	160	160	320	320	320
Luangprabang	14	m	Mon-Khmer	<10	<10	<10	<10	<10
Luangprabang	13	m	Mon-Khmer	<10	<10	<10	10	40
Luangprabang	11	m	Mon-Khmer	<10	<10	<10	<10	10
Luangprabang	6	f	Mon-Khmer	<10	<10	<10	<10	20
Luangprabang	38	m	Mon-Khmer	40	20	40	40	80
Luangprabang	26	f	Mon-Khmer	<10	<10	<10	<10	<10
Luangprabang	11	f	Mon-Khmer	<10	<10	<10	<10	<10
Luangprabang	8	f	Mon-Khmer	<10	<10	<10	<10	<10
Luangprabang	6	f	Mon-Khmer	<10	<10	<10	<10	<10
Luangprabang	35	m	Mon-Khmer	20	10	20	20	20
Luangprabang	30	f	Mon-Khmer	10	<10	<10	<10	<10
Luangprabang	52	m	Mon-Khmer	20	20	20	20	40
Luangprabang	25	m	Mon-Khmer	<10	<10	<10	<10	<10
Luangprabang	23	m	Mon-Khmer	<10	<10	<10	<10	<10
Luangprabang	18	f	Mon-Khmer	<10	<10	<10	<10	<10
Luangprabang	30	m	Mon-Khmer	<10	<10	<10	<10	<10
Luangprabang	27	f	Mon-Khmer	<10	<10	<10	<10	<10
Luangprabang	11	m	Mon-Khmer	<10	<10	<10	<10	<10
Luangprabang	39	m	Mon-Khmer	40	20	40	40	80
Luangprabang	35	f	Mon-Khmer	20	<10	<10	<10	<10
Luangprabang	46	m	Mon-Khmer	20	10	10	10	<10
Luangprabang	31	f	Mon-Khmer	<10	<10	<10	<10	<10
Luangprabang	15	f	Mon-Khmer	<10	<10	<10	<10	<10
Luangprabang	8	m	Mon-Khmer	<10	<10	<10	<10	<10
Luangprabang	70	f	Mon-Khmer	40	20	40	40	20
Luangprabang	13	m	Mon-Khmer	<10	<10	<10	<10	<10
Luangprabang	40	m	Mon-Khmer	10	10	10	20	40
Luangprabang	31	f	Mon-Khmer	160	80	160	320	320
Luangprabang	6	m	Mon-Khmer	<10	<10	<10	<10	<10
Luangprabang	58	f	Mon-Khmer	40	80	80	80	160
Luangprabang	16	f	Mon-Khmer	20	20	20	20	40
Luangprabang	65	m	Mon-Khmer	20	20	10	20	20
Luangprabang	51	f	Mon-Khmer	160	160	160	160	160
Luangprabang	22	m	Mon-Khmer	10	<10	10	20	40
Luangprabang	19	f	Mon-Khmer	<10	<10	<10	<10	20
Luangprabang	15	m	Mon-Khmer	<10	<10	<10	<10	40
Luangprabang	11	m	Mon-Khmer	<10	<10	<10	<10	<10
Luangprabang	52	f	Mon-Khmer	40	80	40	80	320
Luangprabang	25	m	Mon-Khmer	<10	<10	<10	<10	<10
Luangprabang	13	f	Mon-Khmer	<10	<10	<10	<10	40
Luangprabang	20	f	Mon-Khmer	<10	<10	<10	<10	<10
Luangprabang	47	m	Mon-Khmer	40	20	10	20	10
Luangprabang	38	f	Mon-Khmer	<10	10	<10	<10	10
Luangprabang	15	f	Mon-Khmer	<10	<10	<10	<10	<10
Luangprabang	13	f	Mon-Khmer	<10	<10	<10	<10	<10
Luangprabang	60	f	Mon-Khmer	160	320	320	320	320
Luangprabang	52	m	Mon-Khmer	10	20	80	10	10
Luangprabang	18	f	Mon-Khmer	<10	<10	<10	<10	<10
Luangprabang	34	f	Mon-Khmer	<10	<10	<10	<10	<10
Luangprabang	15	m	Mon-Khmer	<10	<10	<10	<10	<10
Luangprabang	13	m	Mon-Khmer	<10	<10	<10	<10	<10
Luangprabang	8	f	Mon-Khmer	<10	<10	<10	<10	<10
Luangprabang	6	m	Mon-Khmer	<10	<10	<10	<10	<10
Luangprabang	52	m	Mon-Khmer	<10	<10	<10	<10	10
Luangprabang	50	f	Mon-Khmer	40	80	40	80	80
Luangprabang	18	f	Mon-Khmer	<10	<10	<10	<10	10
Luangprabang	17	f	Mon-Khmer	<10	<10	<10	<10	<10
Luangprabang	14	m	Mon-Khmer	<10	<10	<10	<10	10
Luangprabang	12	m	Mon-Khmer	<10	<10	<10	<10	<10
Luangprabang	60	f	Mon-Khmer	20	80	40	80	160
Luangprabang	45	m	Mon-Khmer	<10	<10	<10	<10	20
Luangprabang	37	f	Mon-Khmer	<10	<10	<10	<10	<10
Luangprabang	22	f	Mon-Khmer	<10	<10	<10	<10	<10
Luangprabang	9	m	Mon-Khmer	<10	<10	<10	<10	<10
Luangprabang	28	m	Mon-Khmer	<10	<10	<10	<10	<10
Luangprabang	24	f	Mon-Khmer	<10	<10	<10	<10	<10
Luangprabang	7	f	Mon-Khmer	<10	<10	<10	<10	<10
Luangprabang	78	f	Mon-Khmer	20	20	20	40	40
Luangprabang	36	f	Mon-Khmer	<10	<10	<10	<10	<10
Luangprabang	28	m	Mon-Khmer	<10	<10	<10	<10	<10
Luangprabang	60	m	Mon-Khmer	10	40	20	20	160
Luangprabang	58	f	Mon-Khmer	<10	<10	<10	<10	<10
Luangprabang	25	m	Mon-Khmer	10	20	10	20	40
Luangprabang	20	f	Mon-Khmer	<10	<10	<10	<10	<10
Luangprabang	15	f	Mon-Khmer	<10	<10	<10	<10	<10
Luangprabang	7	m	Mon-Khmer	<10	<10	<10	<10	<10
Luangprabang	42	f	Mon-Khmer	80	80	80	80	80
Luangprabang	18	m	Mon-Khmer	<10	<10	<10	<10	<10
Luangprabang	64	m	Mon-Khmer	40	40	40	40	80
Luangprabang	60	f	Mon-Khmer	20	20	10	10	40
Luangprabang	20	m	Mon-Khmer	10	80	20	40	20
Luangprabang	41	f	Mon-Khmer	<10	<10	<10	<10	20
Luangprabang	13	m	Mon-Khmer	<10	<10	<10	<10	<10
Luangprabang	12	f	Mon-Khmer	<10	<10	<10	<10	10
Luangprabang	10	m	Mon-Khmer	<10	<10	<10	<10	20
Luangprabang	9	f	Mon-Khmer	<10	<10	<10	<10	<10
Luangprabang	35	f	Mon-Khmer	<10	<10	<10	<10	20
Luangprabang	11	m	Mon-Khmer	<10	10	<10	10	40
Luangprabang	6	f	Mon-Khmer	<10	<10	<10	<10	<10
Luangprabang	38	m	Mon-Khmer	<10	10	10	10	40
Luangprabang	48	m	Mon-Khmer	<10	10	<10	<10	20
Luangprabang	80	f	Mon-Khmer	160	320	320	160	160
Luangprabang	22	f	Mon-Khmer	<10	<10	<10	<10	10
Luangprabang	20	f	Mon-Khmer	<10	10	<10	<10	40
Luangprabang	57	m	Mon-Khmer	<10	<10	<10	<10	10
Luangprabang	56	f	Mon-Khmer	<10	<10	<10	10	40
Luangprabang	24	f	Mon-Khmer	<10	<10	<10	10	40
Luangprabang	16	m	Mon-Khmer	<10	<10	<10	<10	20
Luangprabang	14	f	Mon-Khmer	10	10	10	20	160
Luangprabang	43	m	Mon-Khmer	<10	20	10	10	40
Luangprabang	42	f	Mon-Khmer	40	40	20	40	80
Luangprabang	20	m	Mon-Khmer	80	160	160	320	320
Luangprabang	66	m	Mon-Khmer	40	80	20	40	40
Luangprabang	64	f	Mon-Khmer	80	320	160	320	320
Luangprabang	6	f	Mon-Khmer	<10	<10	<10	<10	<10
Luangprabang	39	m	Mon-Khmer	<10	<10	<10	<10	20
Luangprabang	37	f	Mon-Khmer	<10	<10	<10	<10	<10
Luangprabang	15	m	Mon-Khmer	<10	<10	<10	<10	10
Luangprabang	14	m	Mon-Khmer	<10	<10	<10	<10	10
Luangprabang	55	m	Mon-Khmer	20	20	10	10	40
Luangprabang	54	f	Mon-Khmer	160	160	160	160	80
Oudomxay	40	f	Hmong-Mien	10	10	<10	<10	20
Oudomxay	11	f	Hmong-Mien	<10	<10	<10	<10	10
Oudomxay	7	m	Hmong-Mien	40	40	10	20	20
Oudomxay	50	f	Hmong-Mien	40	160	80	160	80
Oudomxay	87	f	Hmong-Mien	80	160	40	160	80
Oudomxay	31	m	Hmong-Mien	160	320	160	320	80
Oudomxay	27	f	Hmong-Mien	<10	<10	<10	<10	20
Oudomxay	25	f	Hmong-Mien	<10	<10	<10	<10	<10
Oudomxay	24	m	Hmong-Mien	<10	<10	<10	<10	10
Oudomxay	22	f	Hmong-Mien	<10	<10	<10	<10	<10
Oudomxay	56	m	Hmong-Mien	80	40	20	20	20
Oudomxay	39	f	Hmong-Mien	<10	<10	<10	<10	10
Oudomxay	16	f	Hmong-Mien	<10	<10	<10	10	20
Oudomxay	14	m	Hmong-Mien	20	<10	<10	<10	10
Oudomxay	13	f	Hmong-Mien	<10	<10	<10	<10	<10
Oudomxay	64	m	Hmong-Mien	80	10	<10	<10	10
Oudomxay	50	f	Hmong-Mien	<10	<10	<10	<10	<10
Oudomxay	18	m	Hmong-Mien	<10	<10	<10	<10	20
Oudomxay	12	m	Hmong-Mien	<10	<10	<10	<10	<10
Oudomxay	6	m	Hmong-Mien	<10	<10	<10	<10	<10
Oudomxay	45	m	Hmong-Mien	<10	<10	<10	<10	40
Oudomxay	40	f	Hmong-Mien	<10	<10	<10	<10	20
Oudomxay	17	f	Hmong-Mien	<10	<10	<10	10	40
Oudomxay	16	m	Hmong-Mien	<10	<10	<10	<10	<10
Oudomxay	11	m	Hmong-Mien	<10	<10	<10	<10	<10
Oudomxay	50	m	Hmong-Mien	<10	<10	<10	<10	20
Oudomxay	36	m	Lao-Tai	80	80	40	40	80
Oudomxay	34	f	Lao-Tai	10	10	<10	<10	40
Oudomxay	16	f	Lao-Tai	<10	<10	<10	<10	<10
Oudomxay	14	m	Lao-Tai	<10	<10	<10	<10	20
Oudomxay	12	f	Lao-Tai	<10	<10	<10	<10	20
Oudomxay	10	m	Lao-Tai	20	160	40	80	40
Oudomxay	39	m	Lao-Tai	<10	<10	<10	<10	40
Oudomxay	37	f	Lao-Tai	<10	<10	<10	<10	20
Oudomxay	19	m	Lao-Tai	<10	<10	<10	10	160
Oudomxay	16	f	Lao-Tai	<10	<10	<10	<10	<10
Oudomxay	71	f	Lao-Tai	<10	<10	<10	<10	10
Oudomxay	14	m	Lao-Tai	<10	<10	<10	<10	40
Oudomxay	11	f	Lao-Tai	<10	<10	<10	<10	<10
Oudomxay	10	m	Lao-Tai	<10	<10	<10	<10	<10
Oudomxay	7	f	Lao-Tai	<10	<10	<10	<10	20
Oudomxay	38	m	Lao-Tai	40	40	20	40	160
Oudomxay	35	f	Lao-Tai	<10	<10	<10	<10	40
Oudomxay	54	f	Lao-Tai	<10	<10	<10	<10	20
Oudomxay	12	f	Lao-Tai	<10	<10	<10	<10	20
Oudomxay	59	m	Lao-Tai	40	40	40	160	160
Oudomxay	54	f	Lao-Tai	10	20	10	10	40
Oudomxay	32	m	Lao-Tai	<10	<10	<10	<10	10
Oudomxay	28	f	Lao-Tai	<10	<10	<10	<10	10
Oudomxay	9	f	Lao-Tai	<10	<10	<10	<10	20
Oudomxay	28	f	Lao-Tai	10	20	20	20	80
Oudomxay	45	f	Lao-Tai	<10	<10	<10	<10	40
Oudomxay	36	f	Lao-Tai	40	40	40	40	80
Oudomxay	8	f	Lao-Tai	<10	<10	<10	<10	20
Oudomxay	6	f	Lao-Tai	<10	<10	<10	<10	20
Oudomxay	35	m	Lao-Tai	<10	<10	<10	<10	20
Oudomxay	30	f	Lao-Tai	<10	<10	<10	10	40
Oudomxay	13	m	Lao-Tai	<10	<10	<10	<10	<10
Oudomxay	6	m	Lao-Tai	<10	<10	<10	<10	<10
Oudomxay	59	f	Lao-Tai	<10	<10	<10	<10	<10
Oudomxay	33	m	Lao-Tai	<10	<10	<10	<10	20
Oudomxay	30	f	Lao-Tai	<10	<10	<10	<10	10
Oudomxay	13	f	Lao-Tai	<10	<10	<10	<10	40
Oudomxay	11	m	Lao-Tai	<10	<10	<10	<10	10
Oudomxay	35	m	Lao-Tai	<10	<10	<10	<10	10
Oudomxay	34	f	Lao-Tai	<10	<10	<10	<10	10
Oudomxay	13	f	Lao-Tai	<10	<10	<10	<10	20
Oudomxay	10	m	Lao-Tai	<10	<10	<10	<10	<10
Oudomxay	34	f	Lao-Tai	<10	<10	<10	<10	10
Oudomxay	8	m	Lao-Tai	<10	<10	<10	<10	20
Oudomxay	8	m	Lao-Tai	<10	<10	<10	<10	<10
Oudomxay	24	f	Lao-Tai	<10	<10	<10	<10	20
Oudomxay	37	m	Lao-Tai	<10	<10	<10	<10	80
Oudomxay	16	f	Lao-Tai	<10	10	10	20	80
Oudomxay	8	m	Lao-Tai	<10	<10	<10	10	40
Oudomxay	73	m	Lao-Tai	40	40	80	80	320
Oudomxay	69	f	Lao-Tai	<10	<10	<10	10	40
Oudomxay	29	m	Lao-Tai	20	40	20	40	160
Oudomxay	26	f	Lao-Tai	<10	<10	<10	<10	40
Oudomxay	6	m	Lao-Tai	<10	<10	<10	<10	<10
Oudomxay	51	f	Mon-Khmer	<10	<10	<10	<10	10
Oudomxay	12	f	Mon-Khmer	<10	<10	<10	<10	<10
Oudomxay	16	f	Mon-Khmer	<10	<10	<10	<10	10
Oudomxay	72	m	Mon-Khmer	80	160	80	80	160
Oudomxay	53	f	Mon-Khmer	<10	<10	<10	<10	10
Oudomxay	17	f	Mon-Khmer	<10	<10	<10	<10	20
Oudomxay	60	m	Mon-Khmer	40	40	40	40	80
Oudomxay	15	m	Mon-Khmer	<10	<10	<10	<10	10
Oudomxay	74	m	Mon-Khmer	80	80	160	40	80
Oudomxay	21	m	Mon-Khmer	10	10	<10	10	80
Oudomxay	17	f	Mon-Khmer	20	<10	<10	<10	<10
Oudomxay	45	m	Mon-Khmer	40	40	40	40	80
Oudomxay	35	f	Mon-Khmer	<10	<10	<10	<10	<10
Oudomxay	15	m	Mon-Khmer	<10	<10	<10	<10	<10
Oudomxay	13	m	Mon-Khmer	40	10	10	<10	10
Oudomxay	10	m	Mon-Khmer	40	<10	<10	<10	<10
Oudomxay	8	f	Mon-Khmer	<10	<10	<10	<10	<10
Oudomxay	51	m	Mon-Khmer	20	20	20	20	40
Oudomxay	48	f	Mon-Khmer	<10	<10	<10	<10	20
Oudomxay	18	f	Mon-Khmer	<10	<10	<10	<10	<10
Oudomxay	17	f	Mon-Khmer	<10	<10	<10	<10	<10
Oudomxay	15	f	Mon-Khmer	<10	<10	<10	<10	<10
Oudomxay	13	m	Mon-Khmer	<10	<10	<10	<10	20
Oudomxay	50	f	Mon-Khmer	<10	<10	<10	<10	20
Oudomxay	20	f	Mon-Khmer	<10	<10	<10	<10	20
Oudomxay	21	m	Mon-Khmer	<10	<10	<10	<10	<10
Oudomxay	9	m	Mon-Khmer	<10	<10	<10	<10	<10
Oudomxay	17	f	Mon-Khmer	<10	<10	<10	<10	<10
Oudomxay	58	m	Mon-Khmer	<10	<10	<10	<10	40
Oudomxay	48	f	Mon-Khmer	10	<10	<10	10	20
Oudomxay	25	m	Mon-Khmer	<10	<10	<10	10	80
Oudomxay	19	m	Mon-Khmer	<10	<10	<10	<10	<10
Oudomxay	21	m	Mon-Khmer	<10	<10	<10	<10	80
Oudomxay	15	f	Mon-Khmer	<10	40	10	10	40
Oudomxay	29	m	Mon-Khmer	<10	<10	<10	<10	<10
Oudomxay	27	f	Mon-Khmer	20	10	10	<10	10
Oudomxay	6	m	Mon-Khmer	<10	<10	<10	<10	<10
Oudomxay	53	m	Mon-Khmer	80	80	80	80	160
Oudomxay	42	f	Mon-Khmer	40	10	10	10	20
Oudomxay	6	f	Mon-Khmer	<10	<10	<10	<10	10
Oudomxay	10	f	Mon-Khmer	<10	<10	<10	<10	10
Oudomxay	47	m	Mon-Khmer	<10	<10	<10	<10	<10
Oudomxay	38	f	Mon-Khmer	<10	<10	<10	<10	<10
Oudomxay	8	m	Mon-Khmer	<10	<10	<10	<10	<10
Oudomxay	19	f	Mon-Khmer	<10	<10	<10	10	20
Oudomxay	58	m	Mon-Khmer	80	320	160	320	640
Oudomxay	59	f	Mon-Khmer	<10	<10	<10	<10	10
Oudomxay	27	m	Mon-Khmer	<10	<10	<10	<10	40
Oudomxay	22	f	Mon-Khmer	<10	<10	<10	<10	160
Oudomxay	40	m	Mon-Khmer	<10	<10	<10	<10	20
Oudomxay	40	f	Mon-Khmer	<10	<10	<10	<10	<10
Oudomxay	17	m	Mon-Khmer	<10	<10	<10	<10	<10
Oudomxay	8	f	Mon-Khmer	<10	<10	<10	<10	<10
Oudomxay	34	m	Mon-Khmer	<10	<10	<10	<10	<10
Oudomxay	31	f	Mon-Khmer	10	<10	10	10	40
Oudomxay	6	f	Mon-Khmer	<10	<10	<10	<10	<10
Oudomxay	10	f	Mon-Khmer	<10	<10	<10	<10	<10
Oudomxay	12	f	Mon-Khmer	<10	<10	<10	<10	20
Oudomxay	15	m	Mon-Khmer	<10	<10	<10	<10	10
Oudomxay	35	m	Mon-Khmer	<10	<10	<10	<10	<10
Oudomxay	28	f	Mon-Khmer	<10	<10	<10	10	80
Oudomxay	12	m	Mon-Khmer	<10	<10	<10	<10	<10
Oudomxay	8	f	Mon-Khmer	<10	<10	<10	<10	<10
Oudomxay	29	m	Mon-Khmer	<10	<10	<10	<10	20
Oudomxay	9	m	Mon-Khmer	<10	<10	<10	<10	<10
Oudomxay	16	f	Mon-Khmer	<10	<10	<10	<10	<10
Oudomxay	14	m	Mon-Khmer	<10	<10	<10	<10	<10
Oudomxay	14	m	Mon-Khmer	<10	<10	<10	<10	<10
Oudomxay	23	m	Mon-Khmer	<10	<10	<10	<10	20
Oudomxay	45	m	Mon-Khmer	<10	<10	<10	<10	10
Oudomxay	39	f	Mon-Khmer	<10	<10	<10	<10	<10
Oudomxay	16	f	Mon-Khmer	<10	<10	<10	<10	10
Oudomxay	13	m	Mon-Khmer	<10	<10	<10	10	160
Oudomxay	45	m	Mon-Khmer	<10	<10	<10	<10	20
Oudomxay	24	f	Mon-Khmer	<10	<10	<10	<10	20
Oudomxay	12	f	Mon-Khmer	<10	<10	<10	<10	<10
Oudomxay	7	f	Mon-Khmer	<10	<10	<10	<10	<10
Oudomxay	40	m	Mon-Khmer	<10	<10	<10	<10	<10
Oudomxay	35	f	Mon-Khmer	<10	<10	<10	<10	<10
Oudomxay	14	f	Mon-Khmer	20	20	40	40	80
Oudomxay	13	f	Mon-Khmer	<10	10	10	20	40
Oudomxay	20	f	Mon-Khmer	<10	<10	<10	<10	10
Oudomxay	13	m	Mon-Khmer	<10	<10	<10	<10	<10
Oudomxay	11	f	Mon-Khmer	<10	<10	<10	10	40
Oudomxay	28	m	Mon-Khmer	<10	<10	<10	<10	20
Oudomxay	47	m	Mon-Khmer	<10	<10	<10	<10	40
Oudomxay	26	f	Mon-Khmer	<10	<10	<10	<10	160
Oudomxay	16	f	Mon-Khmer	10	10	10	20	40
Oudomxay	12	f	Mon-Khmer	<10	<10	<10	<10	<10
Oudomxay	7	f	Mon-Khmer	<10	<10	<10	<10	<10
Oudomxay	42	m	Mon-Khmer	20	20	10	10	10
Oudomxay	17	m	Mon-Khmer	<10	<10	<10	<10	<10
Oudomxay	12	m	Mon-Khmer	<10	<10	<10	<10	<10
Oudomxay	11	m	Mon-Khmer	<10	<10	<10	<10	<10
Oudomxay	9	f	Mon-Khmer	<10	<10	<10	<10	<10
Oudomxay	29	f	Mon-Khmer	<10	<10	<10	<10	<10
Oudomxay	10	m	Mon-Khmer	<10	<10	<10	<10	<10
Oudomxay	8	f	Mon-Khmer	<10	<10	<10	<10	<10
Oudomxay	6	f	Mon-Khmer	<10	<10	<10	10	20
Oudomxay	30	f	Mon-Khmer	<10	<10	<10	<10	10
Oudomxay	6	m	Mon-Khmer	<10	<10	<10	<10	10
Oudomxay	51	m	Mon-Khmer	<10	<10	<10	<10	40
Oudomxay	23	m	Mon-Khmer	<10	<10	<10	<10	<10
Oudomxay	18	f	Mon-Khmer	<10	<10	<10	<10	<10
Oudomxay	21	f	Mon-Khmer	<10	<10	<10	<10	<10
Oudomxay	37	m	Mon-Khmer	<10	<10	<10	<10	10
Oudomxay	31	f	Mon-Khmer	<10	<10	<10	<10	<10
Oudomxay	12	m	Mon-Khmer	<10	<10	<10	<10	<10
Oudomxay	10	m	Mon-Khmer	<10	<10	<10	<10	<10
Oudomxay	6	f	Mon-Khmer	<10	<10	<10	<10	10
Oudomxay	38	m	Mon-Khmer	10	10	10	10	20
Oudomxay	29	f	Mon-Khmer	<10	<10	<10	<10	40
Oudomxay	22	m	Mon-Khmer	<10	<10	<10	<10	<10
Oudomxay	9	m	Mon-Khmer	<10	<10	<10	<10	<10
Oudomxay	36	m	Mon-Khmer	<10	<10	<10	<10	40
Oudomxay	14	m	Mon-Khmer	<10	<10	<10	<10	<10
Oudomxay	8	m	Mon-Khmer	<10	<10	<10	<10	<10
Oudomxay	41	m	Mon-Khmer	40	160	80	80	80
Oudomxay	36	f	Mon-Khmer	<10	<10	<10	<10	<10
Oudomxay	16	f	Mon-Khmer	<10	<10	<10	10	40
Oudomxay	14	m	Mon-Khmer	<10	<10	<10	<10	<10
Oudomxay	12	m	Mon-Khmer	<10	<10	<10	<10	<10
Oudomxay	10	m	Mon-Khmer	<10	<10	<10	<10	<10
Oudomxay	9	m	Mon-Khmer	<10	<10	<10	<10	<10
Oudomxay	11	f	Mon-Khmer	<10	<10	<10	<10	<10
Oudomxay	6	f	Mon-Khmer	<10	<10	<10	<10	<10
Oudomxay	70	m	Mon-Khmer	<10	<10	<10	<10	<10
Oudomxay	45	m	Mon-Khmer	<10	<10	<10	<10	10
Oudomxay	13	m	Mon-Khmer	<10	<10	<10	<10	<10
Oudomxay	11	f	Mon-Khmer	<10	<10	<10	<10	10
Oudomxay	45	m	Mon-Khmer	<10	<10	<10	<10	20
Oudomxay	39	f	Mon-Khmer	<10	<10	<10	<10	<10
Oudomxay	19	m	Mon-Khmer	<10	<10	<10	<10	<10
Oudomxay	15	m	Mon-Khmer	<10	<10	<10	<10	<10
Oudomxay	16	f	Mon-Khmer	<10	<10	<10	<10	<10
Oudomxay	53	f	Mon-Khmer	<10	<10	<10	<10	<10
Oudomxay	48	f	Mon-Khmer	<10	<10	<10	<10	<10
Oudomxay	10	f	Mon-Khmer	<10	<10	<10	<10	<10
Oudomxay	40	m	Mon-Khmer	<10	<10	<10	<10	40
Oudomxay	30	f	Mon-Khmer	<10	<10	<10	<10	20
Oudomxay	9	m	Mon-Khmer	<10	<10	<10	<10	<10
Oudomxay	8	f	Mon-Khmer	<10	<10	<10	<10	<10
Oudomxay	37	m	Mon-Khmer	<10	<10	<10	<10	<10
Oudomxay	9	m	Mon-Khmer	<10	<10	<10	<10	<10
Oudomxay	8	f	Mon-Khmer	<10	<10	<10	<10	<10
Oudomxay	27	f	Mon-Khmer	<10	<10	<10	<10	<10
Oudomxay	8	f	Mon-Khmer	<10	<10	<10	<10	<10
Oudomxay	6	m	Mon-Khmer	<10	<10	<10	<10	<10
Oudomxay	42	f	Mon-Khmer	<10	<10	<10	<10	<10
Oudomxay	60	f	Mon-Khmer	<10	<10	<10	<10	10
Oudomxay	12	f	Mon-Khmer	<10	<10	<10	<10	<10
Oudomxay	8	f	Mon-Khmer	<10	<10	<10	<10	<10
Oudomxay	7	f	Mon-Khmer	<10	<10	<10	<10	<10
Oudomxay	34	m	Mon-Khmer	<10	<10	<10	<10	40
Oudomxay	28	f	Mon-Khmer	<10	<10	<10	<10	<10
Oudomxay	10	f	Mon-Khmer	<10	<10	<10	<10	<10
Oudomxay	7	f	Mon-Khmer	<10	<10	<10	<10	<10
Oudomxay	39	m	Mon-Khmer	<10	<10	<10	<10	<10
Oudomxay	35	f	Mon-Khmer	<10	<10	<10	<10	<10
Oudomxay	11	m	Mon-Khmer	<10	<10	<10	<10	<10
Oudomxay	8	f	Mon-Khmer	<10	<10	<10	<10	<10
Oudomxay	50	m	Mon-Khmer	<10	<10	<10	<10	80
Oudomxay	47	f	Mon-Khmer	<10	<10	<10	<10	20
Oudomxay	20	f	Mon-Khmer	<10	<10	<10	<10	<10
Oudomxay	14	f	Mon-Khmer	<10	<10	<10	<10	<10
Oudomxay	26	m	Mon-Khmer	10	10	10	10	40
Oudomxay	23	f	Mon-Khmer	<10	<10	<10	<10	<10
Oudomxay	42	m	Mon-Khmer	10	10	10	10	80
Oudomxay	38	f	Mon-Khmer	<10	<10	<10	<10	20
Oudomxay	12	m	Mon-Khmer	<10	<10	<10	<10	<10
Oudomxay	10	f	Mon-Khmer	<10	<10	<10	<10	<10
Oudomxay	8	m	Mon-Khmer	<10	<10	<10	<10	<10
Oudomxay	41	m	Mon-Khmer	<10	<10	<10	<10	<10
Oudomxay	31	f	Mon-Khmer	<10	<10	<10	<10	<10
Oudomxay	11	f	Mon-Khmer	<10	<10	<10	<10	<10
Oudomxay	9	m	Mon-Khmer	<10	<10	<10	<10	<10
Oudomxay	8	m	Mon-Khmer	<10	<10	<10	<10	<10
Oudomxay	6	m	Mon-Khmer	<10	<10	<10	<10	<10
Oudomxay	29	m	Mon-Khmer	<10	<10	<10	<10	<10
Oudomxay	26	f	Mon-Khmer	<10	<10	<10	<10	20
Oudomxay	6	m	Mon-Khmer	<10	<10	<10	<10	<10
Oudomxay	52	m	Mon-Khmer	<10	<10	<10	<10	<10
Oudomxay	40	f	Mon-Khmer	<10	<10	<10	<10	<10
Oudomxay	17	f	Mon-Khmer	<10	<10	<10	<10	<10
Oudomxay	13	f	Mon-Khmer	<10	<10	<10	<10	<10
Oudomxay	11	f	Mon-Khmer	<10	<10	<10	<10	<10
Oudomxay	70	f	Mon-Khmer	<10	10	<10	<10	<10
Oudomxay	30	m	Mon-Khmer	<10	10	<10	10	40
Oudomxay	25	f	Mon-Khmer	<10	<10	<10	<10	20
Oudomxay	9	f	Mon-Khmer	<10	<10	<10	<10	<10
Oudomxay	7	m	Mon-Khmer	<10	<10	<10	<10	<10
Oudomxay	57	m	Mon-Khmer	<10	<10	<10	<10	<10
Oudomxay	48	f	Mon-Khmer	<10	<10	<10	<10	<10
Oudomxay	21	f	Mon-Khmer	<10	<10	<10	<10	<10
Oudomxay	6	f	Mon-Khmer	<10	<10	<10	<10	<10
Oudomxay	51	m	Mon-Khmer	10	40	20	20	40
Oudomxay	49	f	Mon-Khmer	<10	<10	<10	<10	10
Oudomxay	21	f	Mon-Khmer	<10	<10	<10	<10	<10
Oudomxay	33	m	Mon-Khmer	<10	<10	<10	<10	10
Oudomxay	16	m	Mon-Khmer	<10	<10	<10	<10	<10
Oudomxay	14	f	Mon-Khmer	<10	<10	<10	<10	10
Oudomxay	12	m	Mon-Khmer	<10	<10	<10	<10	<10
Oudomxay	51	m	Mon-Khmer	<10	<10	<10	<10	10
Oudomxay	59	f	Mon-Khmer	<10	<10	<10	<10	<10
Oudomxay	34	f	Mon-Khmer	<10	<10	<10	<10	<10
Oudomxay	38	m	Mon-Khmer	<10	<10	<10	<10	20
Oudomxay	35	f	Mon-Khmer	<10	<10	<10	<10	10
Oudomxay	10	f	Mon-Khmer	<10	<10	<10	<10	<10
Oudomxay	15	f	Mon-Khmer	<10	<10	<10	<10	<10
Oudomxay	13	m	Mon-Khmer	<10	<10	<10	<10	<10
Oudomxay	59	f	Mon-Khmer	<10	<10	<10	<10	<10
Oudomxay	56	m	Mon-Khmer	<10	<10	<10	<10	10
Oudomxay	47	f	Mon-Khmer	<10	<10	<10	<10	20
Oudomxay	24	f	Mon-Khmer	160	40	40	80	40
Oudomxay	22	m	Mon-Khmer	<10	<10	<10	<10	20
Oudomxay	15	f	Mon-Khmer	<10	<10	<10	<10	<10
Oudomxay	11	m	Mon-Khmer	<10	<10	<10	<10	20
Oudomxay	18	f	Mon-Khmer	<10	<10	<10	<10	<10
Oudomxay	52	f	Mon-Khmer	<10	<10	<10	<10	<10
Oudomxay	28	m	Mon-Khmer	<10	<10	<10	<10	<10
Oudomxay	20	m	Mon-Khmer	<10	<10	<10	<10	10
Oudomxay	56	m	Mon-Khmer	40	80	80	80	80
Oudomxay	17	m	Mon-Khmer	<10	<10	<10	<10	<10
Oudomxay	13	f	Mon-Khmer	<10	<10	<10	<10	<10
Oudomxay	11	m	Mon-Khmer	<10	<10	<10	<10	<10
Oudomxay	7	m	Mon-Khmer	<10	<10	<10	<10	<10
Oudomxay	6	f	Mon-Khmer	<10	<10	<10	<10	<10
Oudomxay	56	m	Mon-Khmer	<10	<10	<10	<10	10
Oudomxay	54	f	Mon-Khmer	<10	<10	<10	<10	<10
Oudomxay	22	f	Mon-Khmer	<10	<10	<10	<10	20
Oudomxay	15	f	Mon-Khmer	<10	<10	<10	<10	<10
Oudomxay	13	m	Mon-Khmer	<10	<10	<10	<10	<10
Oudomxay	10	m	Mon-Khmer	<10	<10	<10	<10	<10
Oudomxay	11	m	Mon-Khmer	<10	<10	<10	<10	<10
Oudomxay	8	f	Mon-Khmer	<10	<10	<10	<10	<10
Oudomxay	32	m	Mon-Khmer	<10	<10	<10	<10	<10
Oudomxay	30	f	Mon-Khmer	<10	<10	<10	<10	40
Oudomxay	17	m	Mon-Khmer	<10	<10	<10	<10	10
Oudomxay	10	f	Mon-Khmer	<10	<10	<10	<10	<10
Oudomxay	9	f	Mon-Khmer	<10	<10	<10	<10	<10
Oudomxay	44	m	Mon-Khmer	<10	<10	<10	<10	20
Oudomxay	43	f	Mon-Khmer	<10	<10	<10	<10	<10
Oudomxay	13	m	Mon-Khmer	<10	<10	<10	<10	20
Oudomxay	8	f	Mon-Khmer	<10	<10	<10	<10	<10
Oudomxay	30	m	Mon-Khmer	<10	<10	<10	<10	20
Oudomxay	26	f	Mon-Khmer	<10	<10	<10	<10	<10
Oudomxay	48	m	Mon-Khmer	<10	<10	<10	<10	20
Oudomxay	46	f	Mon-Khmer	<10	<10	<10	10	20
Oudomxay	22	f	Mon-Khmer	<10	<10	<10	<10	40
Oudomxay	20	f	Mon-Khmer	<10	<10	<10	<10	<10
Oudomxay	15	f	Mon-Khmer	<10	<10	<10	<10	<10
Oudomxay	10	m	Mon-Khmer	<10	<10	<10	<10	<10
Oudomxay	11	f	Mon-Khmer	<10	<10	<10	<10	<10
Oudomxay	46	m	Mon-Khmer	<10	<10	<10	<10	<10
Oudomxay	31	f	Mon-Khmer	<10	<10	<10	<10	<10
Oudomxay	10	f	Mon-Khmer	<10	<10	<10	<10	20
Oudomxay	9	f	Mon-Khmer	<10	<10	<10	<10	<10
Oudomxay	22	m	Mon-Khmer	<10	<10	<10	<10	40
Oudomxay	54	m	Mon-Khmer	<10	<10	<10	<10	10
Oudomxay	48	f	Mon-Khmer	<10	<10	<10	<10	<10
Oudomxay	23	m	Mon-Khmer	<10	<10	<10	<10	<10
Oudomxay	12	m	Mon-Khmer	<10	<10	<10	<10	<10
Oudomxay	11	f	Mon-Khmer	<10	<10	<10	<10	<10
Oudomxay	31	m	Mon-Khmer	<10	<10	<10	<10	20
Oudomxay	28	f	Mon-Khmer	<10	<10	<10	<10	20
Oudomxay	9	m	Mon-Khmer	<10	<10	<10	<10	<10
Oudomxay	61	m	Mon-Khmer	<10	<10	<10	<10	40
Oudomxay	58	f	Mon-Khmer	<10	<10	<10	<10	<10
Oudomxay	8	f	Mon-Khmer	<10	<10	<10	<10	<10
Oudomxay	14	f	Mon-Khmer	<10	<10	<10	<10	20
Oudomxay	38	f	Mon-Khmer	20	40	80	40	80
Oudomxay	9	m	Mon-Khmer	<10	<10	<10	<10	10
Oudomxay	40	m	Mon-Khmer	40	40	40	40	160
Oudomxay	39	f	Mon-Khmer	<10	<10	<10	<10	<10
Oudomxay	19	f	Mon-Khmer	<10	<10	<10	<10	20
Oudomxay	16	f	Mon-Khmer	<10	<10	<10	<10	40
Oudomxay	13	f	Mon-Khmer	<10	<10	<10	<10	<10
Xiengkhouang	46	m	Hmong-Mien	20	20	20	80	20
Xiengkhouang	18	m	Hmong-Mien	<10	<10	<10	40	<10
Xiengkhouang	14	f	Hmong-Mien	<10	<10	<10	40	20
Xiengkhouang	10	f	Hmong-Mien	<10	<10	<10	40	<10
Xiengkhouang	30	m	Hmong-Mien	<10	<10	<10	40	<10
Xiengkhouang	29	f	Hmong-Mien	<10	<10	<10	40	20
Xiengkhouang	60	m	Hmong-Mien	20	<10	<10	<10	<10
Xiengkhouang	24	f	Hmong-Mien	10	<10	10	20	80
Xiengkhouang	34	m	Hmong-Mien	<10	<10	<10	10	10
Xiengkhouang	52	m	Hmong-Mien	<10	<10	<10	80	<10
Xiengkhouang	22	m	Hmong-Mien	<10	<10	<10	40	<10
Xiengkhouang	20	m	Hmong-Mien	<10	<10	<10	80	<10
Xiengkhouang	18	f	Hmong-Mien	<10	<10	<10	<10	<10
Xiengkhouang	56	m	Hmong-Mien	<10	<10	<10	20	20
Xiengkhouang	52	f	Hmong-Mien	10	<10	<10	20	20
Xiengkhouang	11	m	Hmong-Mien	<10	<10	<10	20	<10
Xiengkhouang	9	f	Hmong-Mien	<10	<10	<10	40	<10
Xiengkhouang	23	m	Hmong-Mien	<10	<10	<10	<10	<10
Xiengkhouang	35	m	Hmong-Mien	<10	<10	<10	<10	20
Xiengkhouang	34	f	Hmong-Mien	10	<10	10	40	20
Xiengkhouang	13	f	Hmong-Mien	<10	<10	<10	<10	<10
Xiengkhouang	11	m	Hmong-Mien	<10	<10	<10	40	<10
Xiengkhouang	8	f	Hmong-Mien	<10	<10	<10	<10	<10
Xiengkhouang	35	m	Hmong-Mien	<10	<10	<10	20	20
Xiengkhouang	34	f	Hmong-Mien	<10	<10	<10	10	<10
Xiengkhouang	27	m	Hmong-Mien	<10	<10	<10	20	10
Xiengkhouang	13	m	Hmong-Mien	10	<10	10	40	40
Xiengkhouang	9	f	Hmong-Mien	<10	<10	<10	20	<10
Xiengkhouang	44	f	Hmong-Mien	<10	<10	<10	40	<10
Xiengkhouang	18	m	Hmong-Mien	<10	<10	<10	20	<10
Xiengkhouang	14	m	Hmong-Mien	<10	<10	<10	<10	<10
Xiengkhouang	12	m	Hmong-Mien	<10	<10	<10	20	<10
Xiengkhouang	8	f	Hmong-Mien	<10	<10	<10	40	<10
Xiengkhouang	54	f	Hmong-Mien	<10	<10	<10	<10	<10
Xiengkhouang	21	m	Hmong-Mien	10	<10	<10	20	<10
Xiengkhouang	14	f	Hmong-Mien	<10	<10	<10	10	<10
Xiengkhouang	24	m	Hmong-Mien	<10	<10	<10	10	<10
Xiengkhouang	21	f	Hmong-Mien	<10	<10	<10	10	<10
Xiengkhouang	39	m	Hmong-Mien	<10	<10	<10	40	<10
Xiengkhouang	38	f	Hmong-Mien	<10	<10	<10	40	20
Xiengkhouang	14	m	Hmong-Mien	<10	<10	<10	20	<10
Xiengkhouang	40	f	Hmong-Mien	<10	<10	<10	<10	<10
Xiengkhouang	17	f	Hmong-Mien	<10	<10	<10	<10	<10
Xiengkhouang	11	f	Hmong-Mien	<10	<10	<10	10	<10
Xiengkhouang	8	m	Hmong-Mien	<10	<10	<10	20	<10
Xiengkhouang	6	m	Hmong-Mien	<10	<10	<10	10	<10
Xiengkhouang	28	m	Hmong-Mien	<10	<10	<10	<10	<10
Xiengkhouang	22	f	Hmong-Mien	<10	<10	<10	20	<10
Xiengkhouang	67	m	Hmong-Mien	<10	<10	<10	10	<10
Xiengkhouang	18	m	Hmong-Mien	<10	<10	<10	20	<10
Xiengkhouang	15	m	Hmong-Mien	<10	<10	<10	40	<10
Xiengkhouang	21	m	Hmong-Mien	<10	<10	<10	40	<10
Xiengkhouang	6	m	Hmong-Mien	<10	<10	<10	40	<10
Xiengkhouang	40	m	Hmong-Mien	<10	<10	<10	20	<10
Xiengkhouang	34	f	Hmong-Mien	<10	<10	<10	<10	<10
Xiengkhouang	12	m	Hmong-Mien	<10	<10	<10	20	<10
Xiengkhouang	10	m	Hmong-Mien	<10	<10	<10	<10	<10
Xiengkhouang	23	m	Hmong-Mien	<10	<10	<10	20	<10
Xiengkhouang	20	f	Hmong-Mien	<10	<10	<10	20	10
Xiengkhouang	46	f	Hmong-Mien	<10	<10	<10	40	10
Xiengkhouang	11	f	Hmong-Mien	<10	<10	<10	20	<10
Xiengkhouang	6	m	Hmong-Mien	<10	<10	<10	40	<10
Xiengkhouang	15	f	Hmong-Mien	<10	<10	<10	<10	<10
Xiengkhouang	10	m	Hmong-Mien	<10	<10	<10	10	<10
Xiengkhouang	18	m	Hmong-Mien	<10	<10	<10	40	<10
Xiengkhouang	55	m	Hmong-Mien	20	10	40	80	40
Xiengkhouang	47	f	Hmong-Mien	<10	<10	<10	40	10
Xiengkhouang	10	f	Hmong-Mien	<10	<10	<10	20	<10
Xiengkhouang	6	f	Hmong-Mien	<10	<10	<10	<10	<10
Xiengkhouang	15	m	Hmong-Mien	<10	<10	<10	10	<10
Xiengkhouang	47	f	Hmong-Mien	<10	<10	<10	<10	<10
Xiengkhouang	60	m	Hmong-Mien	<10	<10	<10	<10	<10
Xiengkhouang	59	f	Hmong-Mien	<10	<10	<10	<10	<10
Xiengkhouang	23	m	Hmong-Mien	<10	<10	<10	<10	<10
Xiengkhouang	19	f	Hmong-Mien	<10	<10	<10	10	<10
Xiengkhouang	41	m	Hmong-Mien	<10	<10	<10	20	<10
Xiengkhouang	30	f	Hmong-Mien	<10	<10	<10	20	<10
Xiengkhouang	13	f	Hmong-Mien	<10	<10	<10	<10	<10
Xiengkhouang	10	f	Hmong-Mien	<10	<10	<10	10	<10
Xiengkhouang	46	m	Hmong-Mien	<10	<10	<10	<10	20
Xiengkhouang	42	f	Hmong-Mien	<10	<10	<10	10	20
Xiengkhouang	9	m	Hmong-Mien	<10	<10	<10	<10	10
Xiengkhouang	8	m	Hmong-Mien	<10	<10	<10	<10	<10
Xiengkhouang	7	m	Hmong-Mien	<10	<10	<10	<10	<10
Xiengkhouang	25	m	Hmong-Mien	<10	<10	<10	<10	<10
Xiengkhouang	24	f	Hmong-Mien	<10	<10	<10	<10	<10
Xiengkhouang	72	f	Hmong-Mien	<10	<10	<10	<10	<10
Xiengkhouang	8	m	Hmong-Mien	<10	<10	<10	20	<10
Xiengkhouang	62	f	Hmong-Mien	<10	<10	20	20	<10
Xiengkhouang	18	f	Hmong-Mien	<10	<10	<10	<10	<10
Xiengkhouang	36	m	Hmong-Mien	<10	<10	<10	<10	<10
Xiengkhouang	29	f	Hmong-Mien	40	10	40	40	20
Xiengkhouang	11	f	Hmong-Mien	<10	<10	<10	10	<10
Xiengkhouang	8	f	Hmong-Mien	<10	<10	<10	<10	<10
Xiengkhouang	6	f	Hmong-Mien	<10	<10	<10	20	<10
Xiengkhouang	52	m	Hmong-Mien	<10	<10	<10	<10	<10
Xiengkhouang	40	f	Hmong-Mien	<10	<10	<10	40	<10
Xiengkhouang	10	m	Hmong-Mien	<10	<10	<10	20	<10
Xiengkhouang	37	m	Hmong-Mien	10	20	10	40	40
Xiengkhouang	36	f	Hmong-Mien	40	20	20	80	80
Xiengkhouang	62	f	Hmong-Mien	10	10	10	40	320
Xiengkhouang	17	f	Hmong-Mien	<10	<10	<10	<10	<10
Xiengkhouang	14	f	Hmong-Mien	<10	<10	<10	<10	<10
Xiengkhouang	12	f	Hmong-Mien	<10	<10	<10	10	<10
Xiengkhouang	9	f	Hmong-Mien	<10	<10	<10	<10	<10
Xiengkhouang	10	m	Hmong-Mien	<10	<10	<10	<10	<10
Xiengkhouang	6	m	Hmong-Mien	<10	<10	<10	20	<10
Xiengkhouang	36	m	Hmong-Mien	<10	<10	<10	10	20
Xiengkhouang	27	f	Hmong-Mien	<10	<10	<10	10	20
Xiengkhouang	15	f	Hmong-Mien	<10	<10	<10	<10	<10
Xiengkhouang	11	m	Hmong-Mien	<10	<10	<10	10	<10
Xiengkhouang	8	f	Hmong-Mien	<10	<10	<10	<10	<10
Xiengkhouang	5	m	Hmong-Mien	<10	<10	<10	<10	<10
Xiengkhouang	35	f	Hmong-Mien	<10	<10	10	20	40
Xiengkhouang	38	f	Hmong-Mien	<10	<10	<10	<10	<10
Xiengkhouang	19	f	Hmong-Mien	<10	<10	<10	<10	<10
Xiengkhouang	17	f	Hmong-Mien	<10	<10	<10	<10	<10
Xiengkhouang	13	f	Hmong-Mien	<10	<10	<10	<10	<10
Xiengkhouang	8	f	Hmong-Mien	<10	<10	<10	10	<10
Xiengkhouang	6	f	Hmong-Mien	<10	<10	<10	<10	<10
Xiengkhouang	18	f	Hmong-Mien	<10	<10	<10	<10	<10
Xiengkhouang	12	m	Hmong-Mien	<10	<10	<10	<10	<10
Xiengkhouang	10	m	Hmong-Mien	<10	<10	<10	20	<10
Xiengkhouang	8	m	Hmong-Mien	<10	<10	<10	20	<10
Xiengkhouang	46	m	Hmong-Mien	<10	<10	<10	<10	<10
Xiengkhouang	40	f	Hmong-Mien	<10	<10	<10	10	80
Xiengkhouang	12	f	Hmong-Mien	<10	<10	<10	10	<10
Xiengkhouang	11	f	Hmong-Mien	<10	<10	<10	10	<10
Xiengkhouang	8	f	Hmong-Mien	<10	<10	<10	10	<10
Xiengkhouang	33	m	Hmong-Mien	<10	<10	<10	<10	<10
Xiengkhouang	32	f	Hmong-Mien	<10	<10	<10	<10	<10
Xiengkhouang	15	m	Hmong-Mien	<10	<10	<10	<10	<10
Xiengkhouang	13	m	Hmong-Mien	<10	<10	<10	<10	<10
Xiengkhouang	11	m	Hmong-Mien	<10	<10	<10	<10	<10
Xiengkhouang	41	m	Hmong-Mien	<10	<10	<10	<10	<10
Xiengkhouang	40	f	Hmong-Mien	<10	<10	<10	10	<10
Xiengkhouang	39	f	Hmong-Mien	40	40	40	160	80
Xiengkhouang	76	f	Hmong-Mien	<10	20	<10	20	80
Xiengkhouang	18	m	Hmong-Mien	<10	<10	<10	<10	<10
Xiengkhouang	13	m	Hmong-Mien	<10	<10	<10	20	80
Xiengkhouang	11	m	Hmong-Mien	<10	<10	<10	<10	<10
Xiengkhouang	12	m	Hmong-Mien	<10	<10	<10	<10	<10
Xiengkhouang	10	m	Hmong-Mien	<10	<10	<10	10	<10
Xiengkhouang	16	f	Hmong-Mien	<10	<10	<10	<10	<10
Xiengkhouang	13	f	Hmong-Mien	<10	<10	<10	10	<10
Xiengkhouang	40	f	Hmong-Mien	<10	<10	<10	<10	10
Xiengkhouang	11	f	Hmong-Mien	<10	<10	<10	<10	<10
Xiengkhouang	8	m	Hmong-Mien	<10	<10	<10	<10	<10
Xiengkhouang	15	f	Hmong-Mien	<10	<10	<10	<10	<10
Xiengkhouang	10	m	Hmong-Mien	<10	<10	<10	<10	<10
Xiengkhouang	9	m	Hmong-Mien	<10	<10	<10	10	<10
Xiengkhouang	6	m	Hmong-Mien	<10	<10	<10	<10	<10
Xiengkhouang	22	m	Hmong-Mien	<10	<10	<10	<10	20
Xiengkhouang	37	m	Lao-Tai	<10	<10	<10	20	10
Xiengkhouang	33	f	Lao-Tai	<10	<10	<10	20	<10
Xiengkhouang	12	f	Lao-Tai	<10	<10	<10	10	<10
Xiengkhouang	8	f	Lao-Tai	40	20	80	160	40
Xiengkhouang	88	m	Lao-Tai	<10	<10	<10	<10	<10
Xiengkhouang	85	f	Lao-Tai	<10	<10	<10	20	<10
Xiengkhouang	63	f	Lao-Tai	10	<10	20	40	20
Xiengkhouang	35	f	Lao-Tai	10	<10	20	20	10
Xiengkhouang	10	m	Lao-Tai	<10	<10	<10	<10	<10
Xiengkhouang	61	m	Lao-Tai	20	10	80	40	40
Xiengkhouang	44	f	Lao-Tai	<10	<10	<10	<10	<10
Xiengkhouang	61	f	Lao-Tai	80	40	160	160	360
Xiengkhouang	9	m	Lao-Tai	<10	<10	<10	<10	<10
Xiengkhouang	6	m	Lao-Tai	<10	<10	<10	10	<10
Xiengkhouang	25	f	Lao-Tai	<10	<10	<10	10	<10
Xiengkhouang	15	m	Lao-Tai	<10	<10	<10	10	<10
Xiengkhouang	53	m	Lao-Tai	40	10	40	40	40
Xiengkhouang	51	f	Lao-Tai	40	20	40	80	40
Xiengkhouang	33	m	Lao-Tai	<10	<10	<10	10	<10
Xiengkhouang	32	f	Lao-Tai	<10	<10	<10	10	<10
Xiengkhouang	13	m	Lao-Tai	<10	<10	<10	10	<10
Xiengkhouang	12	m	Lao-Tai	<10	<10	<10	<10	<10
Xiengkhouang	34	m	Lao-Tai	<10	<10	<10	10	<10
Xiengkhouang	33	f	Lao-Tai	<10	<10	<10	20	<10
Xiengkhouang	15	f	Lao-Tai	<10	<10	<10	20	<10
Xiengkhouang	12	f	Lao-Tai	<10	<10	<10	20	<10
Xiengkhouang	10	f	Lao-Tai	<10	<10	<10	20	<10
Xiengkhouang	45	m	Lao-Tai	<10	<10	<10	20	<10
Xiengkhouang	37	f	Lao-Tai	10	<10	20	20	<10
Xiengkhouang	16	f	Lao-Tai	<10	<10	<10	<10	<10
Xiengkhouang	13	m	Lao-Tai	<10	<10	<10	<10	<10
Xiengkhouang	42	f	Lao-Tai	80	40	160	80	80
Xiengkhouang	23	f	Lao-Tai	<10	<10	<10	10	<10
Xiengkhouang	41	f	Lao-Tai	20	<10	80	40	40
Xiengkhouang	10	f	Lao-Tai	<10	<10	<10	10	<10
Xiengkhouang	27	m	Lao-Tai	<10	<10	<10	<10	<10
Xiengkhouang	30	f	Lao-Tai	<10	<10	<10	<10	<10
Xiengkhouang	7	m	Lao-Tai	<10	<10	<10	<10	<10
Xiengkhouang	23	f	Lao-Tai	<10	<10	<10	10	<10
Xiengkhouang	33	m	Lao-Tai	<10	<10	<10	10	<10
Xiengkhouang	43	f	Lao-Tai	40	20	80	80	80
Xiengkhouang	48	f	Lao-Tai	<10	<10	20	20	<10
Xiengkhouang	18	f	Lao-Tai	<10	<10	<10	10	<10
Xiengkhouang	58	m	Lao-Tai	<10	<10	<10	<10	<10
Xiengkhouang	79	f	Lao-Tai	40	20	80	80	40
Xiengkhouang	43	m	Lao-Tai	40	20	80	80	80
Xiengkhouang	43	f	Lao-Tai	<10	<10	<10	10	<10
Xiengkhouang	63	f	Lao-Tai	40	20	80	160	80
Xiengkhouang	49	m	Lao-Tai	<10	<10	20	20	<10
Xiengkhouang	49	f	Lao-Tai	<10	<10	<10	10	<10
Xiengkhouang	18	m	Lao-Tai	<10	<10	<10	20	<10
Xiengkhouang	12	m	Lao-Tai	<10	<10	<10	10	<10
Xiengkhouang	45	m	Lao-Tai	10	<10	40	20	<10
Xiengkhouang	41	f	Lao-Tai	40	20	80	80	40
Xiengkhouang	75	f	Lao-Tai	40	20	80	80	40
Xiengkhouang	58	m	Lao-Tai	40	20	40	80	40
Xiengkhouang	54	f	Lao-Tai	80	40	160	160	80
Xiengkhouang	39	m	Lao-Tai	<10	<10	<10	20	<10
Xiengkhouang	32	f	Lao-Tai	<10	<10	<10	<10	<10
Xiengkhouang	7	f	Lao-Tai	<10	<10	<10	20	<10
Xiengkhouang	46	m	Lao-Tai	20	<10	40	40	40
Xiengkhouang	41	f	Lao-Tai	40	20	160	160	80
Xiengkhouang	14	f	Lao-Tai	<10	<10	<10	20	<10
Xiengkhouang	45	f	Lao-Tai	40	40	40	40	40
Xiengkhouang	11	m	Lao-Tai	<10	<10	<10	10	<10
Xiengkhouang	67	f	Lao-Tai	20	10	40	40	20
Xiengkhouang	33	f	Lao-Tai	20	<10	40	20	20
Xiengkhouang	10	f	Lao-Tai	40	80	40	40	40
Xiengkhouang	8	m	Lao-Tai	<10	<10	<10	10	<10
Xiengkhouang	28	m	Lao-Tai	<10	<10	<10	10	<10
Xiengkhouang	22	f	Lao-Tai	<10	<10	<10	<10	<10
Xiengkhouang	13	f	Lao-Tai	<10	<10	<10	40	<10
Xiengkhouang	11	m	Lao-Tai	<10	<10	<10	<10	<10
Xiengkhouang	8	f	Lao-Tai	<10	<10	<10	<10	<10
Xiengkhouang	44	m	Lao-Tai	<10	<10	<10	<10	<10
Xiengkhouang	41	f	Lao-Tai	<10	<10	<10	<10	<10
Xiengkhouang	15	f	Lao-Tai	<10	<10	<10	<10	<10
Xiengkhouang	12	m	Lao-Tai	<10	<10	<10	<10	<10
Xiengkhouang	33	m	Lao-Tai	<10	<10	<10	<10	<10
Xiengkhouang	33	f	Lao-Tai	<10	<10	<10	<10	<10
Xiengkhouang	53	f	Lao-Tai	80	40	160	160	80
Xiengkhouang	8	m	Lao-Tai	<10	<10	<10	<10	<10
Xiengkhouang	35	m	Lao-Tai	80	40	160	160	160
Xiengkhouang	33	f	Lao-Tai	<10	<10	<10	<10	<10
Xiengkhouang	15	f	Lao-Tai	<10	<10	<10	<10	<10
Xiengkhouang	12	f	Lao-Tai	<10	<10	<10	<10	<10
Xiengkhouang	8	f	Lao-Tai	<10	<10	<10	<10	<10
Xiengkhouang	32	m	Lao-Tai	<10	<10	<10	10	<10
Xiengkhouang	26	f	Lao-Tai	<10	<10	<10	10	<10
Xiengkhouang	9	f	Lao-Tai	<10	<10	<10	<10	<10
Xiengkhouang	8	f	Lao-Tai	<10	<10	<10	<10	<10
Xiengkhouang	63	m	Lao-Tai	<10	<10	<10	<10	10
Xiengkhouang	52	f	Lao-Tai	160	160	320	80	40
Xiengkhouang	17	f	Lao-Tai	<10	<10	<10	20	<10
Xiengkhouang	15	f	Lao-Tai	<10	<10	<10	10	<10
Xiengkhouang	69	f	Lao-Tai	<10	<10	<10	<10	<10
Xiengkhouang	14	m	Lao-Tai	<10	<10	<10	<10	<10
Xiengkhouang	13	m	Lao-Tai	40	80	80	160	80
Xiengkhouang	37	f	Lao-Tai	<10	<10	<10	<10	<10
Xiengkhouang	15	f	Lao-Tai	<10	<10	<10	<10	<10
Xiengkhouang	12	f	Lao-Tai	<10	<10	<10	<10	<10
Xiengkhouang	10	f	Lao-Tai	<10	<10	<10	<10	<10
Xiengkhouang	70	m	Lao-Tai	80	40	80	160	80
Xiengkhouang	55	f	Lao-Tai	<10	<10	<10	<10	40
Xiengkhouang	17	f	Lao-Tai	<10	<10	<10	<10	10
Xiengkhouang	45	f	Lao-Tai	<10	<10	<10	<10	<10
Xiengkhouang	24	m	Lao-Tai	<10	<10	<10	40	<10
Xiengkhouang	15	m	Lao-Tai	<10	<10	<10	<10	<10
Xiengkhouang	26	m	Lao-Tai	<10	<10	<10	<10	<10
Xiengkhouang	23	m	Lao-Tai	<10	<10	<10	<10	<10
Xiengkhouang	22	m	Lao-Tai	<10	<10	<10	<10	40
Xiengkhouang	19	m	Lao-Tai	<10	<10	<10	<10	<10
Xiengkhouang	57	m	Lao-Tai	20	10	40	80	80
Xiengkhouang	46	f	Lao-Tai	<10	<10	<10	10	<10
Xiengkhouang	26	m	Lao-Tai	<10	<10	<10	20	<10
Xiengkhouang	24	m	Lao-Tai	<10	<10	<10	<10	<10
Xiengkhouang	18	f	Lao-Tai	<10	<10	<10	<10	<10
Xiengkhouang	68	m	Lao-Tai	40	20	40	40	40
Xiengkhouang	50	f	Lao-Tai	<10	<10	<10	<10	<10
Xiengkhouang	26	f	Lao-Tai	<10	<10	<10	<10	<10
Xiengkhouang	28	f	Lao-Tai	<10	<10	<10	<10	<10
Xiengkhouang	6	f	Lao-Tai	<10	<10	<10	<10	<10
Xiengkhouang	24	f	Lao-Tai	<10	<10	10	40	80
Xiengkhouang	40	m	Lao-Tai	20	10	10	20	10
Xiengkhouang	34	f	Lao-Tai	<10	<10	<10	<10	<10
Xiengkhouang	12	m	Lao-Tai	<10	<10	<10	<10	<10
Xiengkhouang	12	f	Lao-Tai	<10	<10	<10	20	<10
